# Supplementary material for: Prediction of clinical progression of subjective cognitive decline through alterations in morphology and structural covariance networks
Source: Brain Behav. 2024 Feb 5;14(2):e3408. doi: 10.1002/brb3.3408 (PMC10839539; doi:10.1002/brb3.3408)
Supplement: Supplementary file 1 — Supplementary Material. [file BRB3-14-e3408-s001.xlsx]

## Sheet: Sheet1
Supplementary Table1. The information of 200 ROIs
ROI Label	ROI Name	R	A	S
1	7Networks_LH_Vis_1	-24	-54	-10
2	7Networks_LH_Vis_2	-26	-78	-14
3	7Networks_LH_Vis_3	-46	-70	-8
4	7Networks_LH_Vis_4	-10	-68	-4
5	7Networks_LH_Vis_5	-26	-96	-12
6	7Networks_LH_Vis_6	-14	-44	-2
7	7Networks_LH_Vis_7	-6	-92	-4
8	7Networks_LH_Vis_8	-48	-70	10
9	7Networks_LH_Vis_9	-22	-96	6
10	7Networks_LH_Vis_10	-12	-70	8
11	7Networks_LH_Vis_11	-40	-84	10
12	7Networks_LH_Vis_12	-12	-72	22
13	7Networks_LH_Vis_13	-6	-88	28
14	7Networks_LH_Vis_14	-24	-88	24
15	7Networks_LH_SomMot_1	-50	-4	-2
16	7Networks_LH_SomMot_2	-54	-24	10
17	7Networks_LH_SomMot_3	-36	-22	16
18	7Networks_LH_SomMot_4	-56	-4	10
19	7Networks_LH_SomMot_5	-52	-22	18
20	7Networks_LH_SomMot_6	-56	-8	30
21	7Networks_LH_SomMot_7	-48	-8	46
22	7Networks_LH_SomMot_8	-8	-12	46
23	7Networks_LH_SomMot_9	-48	-28	56
24	7Networks_LH_SomMot_10	-40	-26	56
25	7Networks_LH_SomMot_11	-30	-46	62
26	7Networks_LH_SomMot_12	-32	-22	64
27	7Networks_LH_SomMot_13	-26	-38	68
28	7Networks_LH_SomMot_14	-20	-10	68
29	7Networks_LH_SomMot_15	-4	-32	66
30	7Networks_LH_SomMot_16	-20	-30	68
31	7Networks_LH_DorsAttn_Post_1	-44	-48	-20
32	7Networks_LH_DorsAttn_Post_2	-56	-60	-2
33	7Networks_LH_DorsAttn_Post_3	-26	-70	38
34	7Networks_LH_DorsAttn_Post_4	-54	-26	42
35	7Networks_LH_DorsAttn_Post_5	-40	-36	48
36	7Networks_LH_DorsAttn_Post_6	-32	-48	46
37	7Networks_LH_DorsAttn_Post_7	-16	-72	54
38	7Networks_LH_DorsAttn_Post_8	-30	-60	60
39	7Networks_LH_DorsAttn_Post_9	-6	-60	56
40	7Networks_LH_DorsAttn_Post_10	-18	-54	68
41	7Networks_LH_DorsAttn_FEF_1	-32	-4	54
42	7Networks_LH_DorsAttn_FEF_2	-22	6	62
43	7Networks_LH_DorsAttn_PrCv_1	-48	6	28
44	7Networks_LH_SalVentAttn_ParOper_1	-56	-40	20
45	7Networks_LH_SalVentAttn_ParOper_2	-62	-26	28
46	7Networks_LH_SalVentAttn_ParOper_3	-60	-40	36
47	7Networks_LH_SalVentAttn_FrOperIns_1	-40	-4	-4
48	7Networks_LH_SalVentAttn_FrOperIns_2	-34	20	6
49	7Networks_LH_SalVentAttn_FrOperIns_3	-38	0	10
50	7Networks_LH_SalVentAttn_FrOperIns_4	-52	8	10
51	7Networks_LH_SalVentAttn_PFCl_1	-28	42	32
52	7Networks_LH_SalVentAttn_Med_1	-6	10	42
53	7Networks_LH_SalVentAttn_Med_2	-12	-36	46
54	7Networks_LH_SalVentAttn_Med_3	-6	-2	66
55	7Networks_LH_Limbic_OFC_1	-24	22	-20
56	7Networks_LH_Limbic_OFC_2	-10	36	-20
57	7Networks_LH_Limbic_TempPole_1	-30	-6	-40
58	7Networks_LH_Limbic_TempPole_2	-44	-20	-30
59	7Networks_LH_Limbic_TempPole_3	-28	10	-34
60	7Networks_LH_Limbic_TempPole_4	-42	8	-18
61	7Networks_LH_Cont_Par_1	-54	-50	46
62	7Networks_LH_Cont_Par_2	-34	-62	48
63	7Networks_LH_Cont_Par_3	-46	-42	46
64	7Networks_LH_Cont_Temp_1	-60	-42	-14
65	7Networks_LH_Cont_OFC_1	-32	42	-14
66	7Networks_LH_Cont_PFCl_1	-42	50	-6
67	7Networks_LH_Cont_PFCl_2	-28	58	8
68	7Networks_LH_Cont_PFCl_3	-42	40	16
69	7Networks_LH_Cont_PFCl_4	-44	20	28
70	7Networks_LH_Cont_PFCl_5	-42	6	44
71	7Networks_LH_Cont_pCun_1	-10	-74	38
72	7Networks_LH_Cont_Cing_1	-4	-28	28
73	7Networks_LH_Cont_Cing_2	-4	4	30
74	7Networks_LH_Default_Temp_1	-46	8	-32
75	7Networks_LH_Default_Temp_2	-60	-18	-22
76	7Networks_LH_Default_Temp_3	-56	-6	-12
77	7Networks_LH_Default_Temp_4	-58	-30	-4
78	7Networks_LH_Default_Temp_5	-58	-42	8
79	7Networks_LH_Default_Par_1	-48	-58	18
80	7Networks_LH_Default_Par_2	-38	-80	32
81	7Networks_LH_Default_Par_3	-58	-54	28
82	7Networks_LH_Default_Par_4	-46	-66	38
83	7Networks_LH_Default_PFC_1	-34	20	-14
84	7Networks_LH_Default_PFC_2	-6	36	-10
85	7Networks_LH_Default_PFC_3	-46	30	-8
86	7Networks_LH_Default_PFC_4	-12	64	-6
87	7Networks_LH_Default_PFC_5	-52	22	8
88	7Networks_LH_Default_PFC_6	-6	44	8
89	7Networks_LH_Default_PFC_7	-8	60	20
90	7Networks_LH_Default_PFC_8	-6	30	24
91	7Networks_LH_Default_PFC_9	-12	48	44
92	7Networks_LH_Default_PFC_10	-4	34	44
93	7Networks_LH_Default_PFC_11	-40	18	50
94	7Networks_LH_Default_PFC_12	-24	24	48
95	7Networks_LH_Default_PFC_13	-10	16	64
96	7Networks_LH_Default_pCunPCC_1	-10	-56	12
97	7Networks_LH_Default_pCunPCC_2	-6	-54	28
98	7Networks_LH_Default_pCunPCC_3	-4	-30	36
99	7Networks_LH_Default_pCunPCC_4	-6	-54	42
100	7Networks_LH_Default_PHC_1	-26	-32	-18
101	7Networks_RH_Vis_1	38	-34	-24
102	7Networks_RH_Vis_2	28	-36	-14
103	7Networks_RH_Vis_3	28	-68	-12
104	7Networks_RH_Vis_4	12	-64	-4
105	7Networks_RH_Vis_5	48	-72	-6
106	7Networks_RH_Vis_6	12	-92	-6
107	7Networks_RH_Vis_7	16	-46	-2
108	7Networks_RH_Vis_8	30	-94	-4
109	7Networks_RH_Vis_9	8	-76	8
110	7Networks_RH_Vis_10	22	-60	8
111	7Networks_RH_Vis_11	42	-80	10
112	7Networks_RH_Vis_12	20	-90	22
113	7Networks_RH_Vis_13	10	-74	26
114	7Networks_RH_Vis_14	16	-84	40
115	7Networks_RH_Vis_15	32	-74	32
116	7Networks_RH_SomMot_1	52	-14	4
117	7Networks_RH_SomMot_2	64	-24	8
118	7Networks_RH_SomMot_3	38	-14	14
119	7Networks_RH_SomMot_4	44	-28	18
120	7Networks_RH_SomMot_5	60	0	10
121	7Networks_RH_SomMot_6	56	-12	14
122	7Networks_RH_SomMot_7	58	-4	30
123	7Networks_RH_SomMot_8	10	-16	42
124	7Networks_RH_SomMot_9	52	-22	52
125	7Networks_RH_SomMot_10	46	-12	48
126	7Networks_RH_SomMot_11	6	-10	52
127	7Networks_RH_SomMot_12	40	-24	58
128	7Networks_RH_SomMot_13	32	-40	64
129	7Networks_RH_SomMot_14	34	-20	66
130	7Networks_RH_SomMot_15	28	-34	66
131	7Networks_RH_SomMot_16	22	-8	68
132	7Networks_RH_SomMot_17	10	-40	70
133	7Networks_RH_SomMot_18	6	-22	68
134	7Networks_RH_SomMot_19	20	-30	70
135	7Networks_RH_DorsAttn_Post_1	50	-54	-16
136	7Networks_RH_DorsAttn_Post_2	52	-60	10
137	7Networks_RH_DorsAttn_Post_3	60	-16	34
138	7Networks_RH_DorsAttn_Post_4	46	-38	50
139	7Networks_RH_DorsAttn_Post_5	42	-32	46
140	7Networks_RH_DorsAttn_Post_6	14	-74	52
141	7Networks_RH_DorsAttn_Post_7	34	-48	50
142	7Networks_RH_DorsAttn_Post_8	26	-62	58
143	7Networks_RH_DorsAttn_Post_9	8	-56	62
144	7Networks_RH_DorsAttn_Post_10	22	-48	70
145	7Networks_RH_DorsAttn_FEF_1	34	-4	52
146	7Networks_RH_DorsAttn_FEF_2	26	8	58
147	7Networks_RH_DorsAttn_PrCv_1	52	10	20
148	7Networks_RH_SalVentAttn_TempOccPar_1	58	-46	10
149	7Networks_RH_SalVentAttn_TempOccPar_2	60	-38	16
150	7Networks_RH_SalVentAttn_TempOccPar_3	60	-26	28
151	7Networks_RH_SalVentAttn_PrC_1	50	4	40
152	7Networks_RH_SalVentAttn_FrOperIns_1	40	6	-16
153	7Networks_RH_SalVentAttn_FrOperIns_2	46	-4	-4
154	7Networks_RH_SalVentAttn_FrOperIns_3	36	24	4
155	7Networks_RH_SalVentAttn_FrOperIns_4	44	6	4
156	7Networks_RH_SalVentAttn_Med_1	8	10	42
157	7Networks_RH_SalVentAttn_Med_2	10	-36	46
158	7Networks_RH_SalVentAttn_Med_3	8	4	66
159	7Networks_RH_Limbic_OFC_1	12	38	-22
160	7Networks_RH_Limbic_OFC_2	28	22	-20
161	7Networks_RH_Limbic_OFC_3	14	64	-8
162	7Networks_RH_Limbic_TempPole_1	30	8	-38
163	7Networks_RH_Limbic_TempPole_2	46	-12	-34
164	7Networks_RH_Limbic_TempPole_3	26	-10	-32
165	7Networks_RH_Cont_Par_1	62	-38	36
166	7Networks_RH_Cont_Par_2	52	-42	48
167	7Networks_RH_Cont_Par_3	38	-62	48
168	7Networks_RH_Cont_Temp_1	62	-42	-12
169	7Networks_RH_Cont_PFCv_1	34	22	-8
170	7Networks_RH_Cont_PFCl_1	36	46	-14
171	7Networks_RH_Cont_PFCl_2	30	58	4
172	7Networks_RH_Cont_PFCl_3	44	44	10
173	7Networks_RH_Cont_PFCl_4	46	24	26
174	7Networks_RH_Cont_PFCl_5	30	48	28
175	7Networks_RH_Cont_PFCl_6	40	34	38
176	7Networks_RH_Cont_PFCl_7	42	14	48
177	7Networks_RH_Cont_pCun_1	14	-70	36
178	7Networks_RH_Cont_Cing_1	6	-24	30
179	7Networks_RH_Cont_Cing_2	4	2	30
180	7Networks_RH_Cont_PFCmp_1	8	30	28
181	7Networks_RH_Cont_PFCmp_2	8	24	56
182	7Networks_RH_Default_Par_1	46	-70	28
183	7Networks_RH_Default_Par_2	54	-50	28
184	7Networks_RH_Default_Par_3	50	-58	44
185	7Networks_RH_Default_Temp_1	48	12	-30
186	7Networks_RH_Default_Temp_2	60	-12	-20
187	7Networks_RH_Default_Temp_3	54	-6	-10
188	7Networks_RH_Default_Temp_4	62	-26	-6
189	7Networks_RH_Default_Temp_5	52	-32	2
190	7Networks_RH_Default_PFCv_1	50	28	0
191	7Networks_RH_Default_PFCdPFCm_1	4	36	-14
192	7Networks_RH_Default_PFCdPFCm_2	8	42	4
193	7Networks_RH_Default_PFCdPFCm_3	6	28	16
194	7Networks_RH_Default_PFCdPFCm_4	8	58	18
195	7Networks_RH_Default_PFCdPFCm_5	16	46	44
196	7Networks_RH_Default_PFCdPFCm_6	28	30	42
197	7Networks_RH_Default_PFCdPFCm_7	24	24	54
198	7Networks_RH_Default_pCunPCC_1	12	-54	14
199	7Networks_RH_Default_pCunPCC_2	6	-48	30
200	7Networks_RH_Default_pCunPCC_3	6	-58	44
